# Supplementary material for: Formation and metabolism of oxysterols and cholestenoic acids found in the mouse circulation: Lessons learnt from deuterium-enrichment experiments and the CYP46A1 transgenic mouse
Source: J Steroid Biochem Mol Biol. 2019 Dec;195:105475. doi: 10.1016/j.jsbmb.2019.105475 (PMC6880786; doi:10.1016/j.jsbmb.2019.105475)
Supplement: Supplementary file 2 [file mmc2.xlsx]

## Sheet: Summary (3)
Supplemental Table S1. Deuterium enrichment in oxysterols and cholestenoic acids found in plasma after feeding with [2H6]cholesterol
Moleculat Ion			Originating Structure	Abbreviation	Concentration	Measured	Corrected			Notes
Formula[2H0]	[2H0]GP	[2H5]GP	Sterol Systematic Name (Common name)		ng/mL	%Enrichment in Deuterium	%Enrichment in Deuterium	Lipid Maps ID	Source	Corrected % enrichment in deuterium is calculated if 100% deuterium enrichment in cholesterol. Concentrations in ng/mL plasma
C34H50N3O2+	532.39	537.421	3β-Hydroxycholest-5-en-24S,25-epoxide (24S,25-Epoxycholesterol)	24S,25-EC	NM	NM	NM	LMST01010012	Avanti	Unstable, isomerises to 24-OC, hydrolysis to 24,25-diHC, methanolysis to 24H,25OMe-C
C34H50N3O2+	532.39	537.421	3β-Hydroxycholest-5-en-24-one (24-Oxocholesterol, 24-Ketocholesterol)	24-OC	NM	NM	NM	LMST01010133	KI	Isomerisation product of 24S,25-EC. Kindly provided by Dr Jan Sjövall
C34H50N3O2+	532.39	537.421	9,10-Secocholesta-5Z,7E,10-trien-3β,25-diol (25-Hydroxyvitamin D3)	25-HVD3	NM	NM	NM	LMST03020246	Toronto Research Chemicals
C34H50N3O2+	532.39	537.421	Cholesta-5,24E-diene-3β,26-diol (26E-Hydroxydesmosterol)	26E-HD	NM	NM	NM
C33H48N3O3+	534.369	539.4	[2H0]7α-Hydroxy-26-norcholest-4-ene-3,24-dione	7αH,26-nor-C-3,24-diO	1.43238			NA	NA	Decarboxylation product of 7αH,3,24-diO-CA
C33H45D3N3O3+	537.388	542.419	[2H3]-7α-Hydroxy-26-norcholest-4-ene-3,24-dione	[2H3]7αH-26-nor-C-3,24-diO	1.3395	48.3246	69.0351
C34H52N3O2+	534.405	539.437	[2H0]Cholest-5-ene-3β,24S-diol ([2H0]24S-Hydroxycholesterol)	24S-HC	4.39325			LMST01010019	Avanii
C34H47D5N3O2+	539.437	544.468	[2H5]Cholest-5-ene-3β,24S-diol ([2H5]24S-Hydroxycholesterol)	[2H5]24S-HC	0.140962					Low level of [2H5]isotopomer suggests recycled metabolite
C34H46D6N3O2+	540.443	545.474	[2H6]Cholest-5-ene-3β,24S-diol ([2H6]24S-Hydroxycholesterol)	[2H6]24S-HC	0.605777	11.9265	17.0379
C34H52N3O2+	534.405	539.437	[2H0]Cholest-5-ene-3β,24R-diol ([2H0]24R-Hydroxycholesterol)	24R-HC	0.25358			LMST01010164	Avanti	Measured from MRM data
C34H47D5N3O2+	539.437	544.468	[2H5]Cholest-5-ene-3β,24R-diol ([2H5]24R-Hydroxycholesterol)	[2H5]24R-HC	0.407719					Low level of [2H5]isotopomer suggests recycled metabolite
C34H46D6N3O2+	540.443	545.474	[2H6]-Cholest-5-ene-3β,24R-diol ([2H6]24R-Hydroxycholesterol)	[2H6]24R-HC	1.22728	64.9844	92.8349
C34H52N3O2+	534.405	539.437	[2H0]Cholest-5-ene-3β,25-diol ([2H0]25-Hydroxycholesterol)	25-HC	1.20097			LMST01010018	Avanti
C34H47D5N3O2+	539.437	544.468	[2H5]Cholest-5-ene-3β,25-diol ([2H5]25-Hydroxycholesterol)	[2H5]25-HC	0.325734					Low level of [2H5]isotopomer suggests recycled metabolite
C34H46D6N3O2+	540.443	545.474	[2H6]Cholest-5-ene-3β,25-diol ([2H6]25-Hydroxycholesterol)	[2H6]25-HC	1.51757	60.5498	86.4997
C34H52N3O2+	534.405	539.437	[2H0]Cholest-5-ene-3β,((25R)26)-diol ([2H0](25R)26-Hydroxycholesterol, [2H0]27-Hydroxycholesterol)	26-HC	1.61115			LMST01010088	Avanti	Unless stated otherwise 25R stereochemistry is assumed. Lipid Maps ID does not define stereochemistry at C25
C34H47D5N3O2+	539.437	544.468	[2H5]-Cholest-5-ene-3β,(25R)26)-diol ([2H5](25R)26-Hydroxycholesterol or [2H5]27-Hydroxycholesterol)	[2H5]26-HC	1.49346	48.1046	68.7208
C34H52N3O2+	534.405	539.437	[2H0]Cholest-5-ene-3β,7β-diol ([2H0]7β-Hydroxycholesterol)	7β-HC	0.830472			LMST01010047	Avanti	May be formed by ex vivo oxidation of cholesterol
C34H47D5N3O2+	539.437	544.468	[2H5]Cholest-5-ene-3β,7β-diol ([2H5]7β-Hydroxycholesterol)	[2H5]7β-HC	2.56145					Low level of [2H5]isotopomer suggests recycled metabolite
C34H46D6N3O2+	540.443	545.474	[2H6]Cholest-5-ene-3β,7β-diol ([2H6]7β-Hydroxycholesterol)	[2H6]7β-HC	10.9611	94.214	134.591
C34H52N3O2+	534.405	539.437	[2H0]3β-Hydroxycholest-5-en-7-one ([2H0]7-Oxocholesterol, [2H0]7-Ketocholesterol)	7-OC	2.36294			LMST01010049	Avanti	May be formed by ex vivo oxidation of cholesterol
C34H47D5N3O2+	539.437	544.468	[2H5]3β-Hydroxycholest-5-en-7-one ([2H5]7-Oxocholesterol, [2H5]7-Ketocholesterol)	[2H5]7-OC	1.49159
C34H46D6N3O2+	540.443	545.474	[2H6]3β-Hydroxycholest-5-en-7-one ([2H6]7-Oxocholesterol, [2H6]7-Ketocholesterol)	[2H6]7-OC	4.43009	71.478	102.111
C34H52N3O2+	534.405	539.437	[2H0]7α-Hydroxycholest-4-en-3-one	7α-HCO	2.63644			LMST01010271	Avanti
C34H46D6N3O2+	540.443	545.474	[2H6]-7α-Hydroxycholest-4-en-3-one	[2H6]7α-HCO	6.72959	71.8511	102.644
C34H52N3O2+	534.405	539.437	[2H0]Cholest-5-ene-3β,7α-diol ([2H0]7α-Hydroxycholesterol)	7α-HC	3.13237		0	LMST01010013	Avanti
C34H46D6N3O2+	540.443	545.474	[2H6]Cholest-5-ene-3β,7α-diol ([2H6]7α-Hydroxycholesterol)	[2H6]7α-HC	6.44546	67.2956	96.1366			May be formed by ex vivo oxidation of cholesterol
C34H52N3O2+	534.405	539.437	[2H0]Cholest-4-en-3β,6-diol ([2H0]6-Hydroxycholesterol)	[2H0]6-HC	NM	NM	NM			Formed by dehydration of cholestane-3β,5α,6β-triol which can be formed from 5,6-EC
C34H48N3O3+	546.369	551.4	[2H0]3-Oxocholesta-4,6-dien-26-oic acid	3O-CdA	1.27407			NA	NA	Ex vivo or in vivo dehydration product of 7αH,3O-CA. Authentic standard not available but can be formed by dehydration of 7αH,3O-CA (Avanti)
C34H45D3N3O3+	549.388	554.419	[2H3]3-Oxocholesta-4,6-dien-26-oic acid	[2H3]3O-CdA	2.47168	65.9862	94.266
C34H50N3O3+	548.385	553.416	[2H0]x-Hydroxycholest-4-ene-3,y-dione	x-HC-3,y-diO	0.765878			NA	NA	MS3 spectrum suggests 20-HC-3,22-diO or 22-HC-3,24-diO
C34H44D6N3O3+	554.422	559.454	[2H6]x-Hydroxycholest-4-ene-3,y-dione	[2H6]x-HC-3,y-diO	1.12767	59.5532	85.0761
C34H50N3O3+	548.385	553.416	[2H0]3β,x-Dihydroxycholest-5-en-y-one	3β,x-diHC-yO	0.248545			NA	NA	MS3 spectrum suggests 3β,20-diHC-22O, or 3β,22-dIHC-24O
C34H44D6N3O3+	554.422	559.454	[2H6]-3β,x-Dihydroxycholest-5-en-y-one	[2H6]3β,x-diHC-yO	0.17694	41.5855	59.4079
C34H50N3O3+	548.385	553.416	[2H0]3-Oxocholest-4-en-(25R)26-oic acid ((25R)δ(4)-Dafachronic acid)	3-OCA	0.208781			LMST04030217	Avanti	[2H3]3-OCA overlaps with [13C1]diHCO. 25R Stereochemistry assumed unless stated otherwise
C34H50N3O3+	548.385	553.416	[2H0]3β-Hydroxycholest-5-en-(25R)26-oic acid	3β-HCA	0.747294			LMST04030072	Avanti	25R Stereochemistry is assumed unless stated otherwise
C34H47D3N3O3+	551.404	556.435	[2H3]-3β-Hydroxycholest-5-en-(25R)26-oic acid	[2H3]3β-HCA	0.302182	28.7936	41.1338
C34H52N3O3+	550.4	555.432	Cholest-5-ene-3β,20R,22R-triol (20R,22R-Dihydroxycholesterol)	20R,22R-diHC	NM	NM	NM	LMST01010200	KI	Kind gift from Dr Jan Sjövall
C34H52N3O3+	550.4	555.432	20R,22R-Dihydroxycholest-4-en-3-one	20R,22R-diHCO	NM	NM	NM	NA	KI	Kind gift from Dr Jan Sjövall
C34H52N3O3+	550.4	555.432	Cholest-5-ene-3β,24,25-triol (24,25-Dihydroxycholesterol)	24,25-diHC	NM	NM	NM	LMST01010128	KI	Kind gift from Dr Jan Sjövall. Hydrolysis product of 24S,25-EC
C34H52N3O3+	550.4	555.432	[2H0]7α,24/25-Dihydroxycholest-4-en-3-one	7α,24/25-diHCO	0.37693			NA LMST04030107	Avanti	7α,24-diHCO and 7α,25-diHCO almost co-elute. The [2H6] forms overlapp with the [2H513C1]GP isotopomers
C34H52N3O3+	550.4	555.432	[2H0]7α,(25R)26-Dihydroxycholest-4-en-3-one	7α,26-diHCO	0.266234			LMST04030157	Avanti	25R Stereochemistry is assumed unless stated otherwise.
C34H47D5N3O3+	555.432	560.463	[2H5]7α,(25R)26-Dihydroxycholest-4-en-3-one	[2H5]7α,26-diHCO	0.918186	77.522	110.746
C34H50N3O4+	564.38	569.411	[2H0]3β,7β-Dihydroxycholest-5-en-(25R)26-oic acid	3β,7β-diHCA	0.384131			NA	Avanti	25R Stereochemistry is assumed unless stated otherwise
C34H47D3N3O4+	567.398	572.43	[2H3]-3β,7β-Dihydroxycholest-5-en-(25R)26-oic acid	[2H3]3β,7β-diHCA	0.743084	65.9221	94.1745
C34H50N3O4+	564.38	569.411	[2H0]3β,x,y-Trihydroxycholest-5-en-z-one	3β,x,y-triH-zO	0.278059			NA	NA	MS3 spectrum suggests 3β,22,25-triHC-24O
C34H44D6N3O4+	570.417	575.449	[2H6]-3β,x,y-Trihydroxycholest-5-en-z-one	[2H6]3β,x,y-triH-zO	0.458828	62.2657	88.951
C34H50N3O4+	564.38	569.411	[2H0]7α-Hydroxy-3-oxocholest-4-en-(25S)26-oic acid	7αH,3O-CA(25S)	0.907744			NA	Avanti
C34H47D3N3O4+	567.398	572.43	[2H3]-7α-Hydroxy-3-oxocholest-4-en-(25S)26-oic acid	[2H3]7αH,3O-CA(25S)	1.2921	58.736	83.9085
C34H50N3O4+	564.38	569.411	[2H0]7α-Hydroxy-3-oxocholest-4-en-(25R)26-oic acid	7αH,3O-CA	6.38374			NA	Avanti	25R Stereochemistry is assumed unless stated otherwise
C34H47D3N3O4+	567.398	572.43	[2H3]7α-Hydroxy-3-oxocholest-4-en-(25R)26-oic acid	[2H3]7αH,3O-CA	11.9231	65.1291	93.0416
C34H50N3O4+	564.38	569.411	[2H0]3β,7α-Dihydroxycholest-5-en-(25S)26-oic acid	3β,7α-diHCA(25S)	N.D.			NA	Avanti
C34H47D3N3O4+	567.398	572.43	[2H3]3β,7α-Dihydroxycholest-5-en-(25S)26-oic acid	3β,7α-diHCA(25S)	N.D.
C34H50N3O4+	564.38	569.411	[H0]3β,7α-Dihydroxycholest-5-en-(25R)26-oic acid	3β,7α-diHCA	N.D.			NA	Avanti	25R Stereochemistry assumed unless stated otherwise
C34H47D3N3O4+	567.398	572.43	[2H3]3β,7α-Dihydroxycholest-5-en-(25R)26-oic acid	[2H3]3β,7α-diHCA	N.D.
C35H54N3O3+	564.416	569.447	3β,24-Dihydroxycholest-5-ene-25-methoxide (24-Hydroxy-25-methoxycholesterol)	24H,OMe-C	NM	NM	NM	NA	NA	Methanolysis product of 24S,25-EC. Could alternatively be 25H,24OMe-C
C34H50N3O5+	580.375	585.406	[2H0]7α,24-Dihydroxy-3-oxocholest-4-en-26-oic acid	7α,24-diH,3O-CA	0.844996			NA	Avanti	Data suggests 24S-hydroxy-(25R)26-carboxylate stereochemistry. CoA conjugates are observed in the acid form. Standard derived from cholesterol oxidase treatment of the 3β-hydroxy-5-ene acid
C34H47D3N3O5+	583.393	588.425	[2H3]7α,24-Dihydroxy-3-oxocholest-4-en-26-oic acid	[2H3]7α,24-diH,3O-CA	0.236599	21.875	31.25
C34H50N3O5+	580.375	585.406	[2H0]7α,x-Dihydroxy-3-oxocholest-4-en-26-oic acid	7α,x-diH,3O-CA	0.185001			NA	NA	MS3 spectrum suggests x is 22 or 23. CoA conjugates are observed in the acid form
C34H47D3N3O5+	583.393	588.425	[2H3]7α,x-Dihydroxy-3-oxocholest-4-en-26-oic acid	[2H3]7α,x-diH,3O-CA	0.112164	37.7447	53.921
C34H50N3O5+	580.375	585.406	[2H0]7α,25-Dihydroxy-3-oxocholest-4-en-26-oic acid	7α,25-diH,3O-CA	0.0729546			NA	Avanti	CoA conjugates are observed in the acid form. Standard derived from cholesterol oxidase treatment of the 3β-hydroxy-5-ene acid
C34H47D3N3O5+	583.393	588.425	[2H3]7α,25-Dihydroxy-3-oxocholest-4-en-26-oic acid	[2H3]7α,25-diH,3O-CA	0.109299	59.9709	85.6727
C34H50N3O5+	580.375	585.406	[2H0]7α,12α-Dihydroxy-3-oxocholest-4-en-26-oic acid	7α,12α-diH,3O-CA	1.13449			NA	Avanti	25R Stereochemistry is assumed unless stated otherwise. CoA conjugates are observed in the acid form. Identification made in the absence of an authentic standard
C34H47D3N3O5+	583.393	588.425	[2H3]7α,12α-Dihydroxy-3-oxocholest-4-en-26-oic acid	[2H3]7α,12α-diH,3O-CA	2.30689	67.0338	95.7625
		5.0314
Column F	Quantification based on [2H7]22R-hydroxycholesterol
Column F	Quantification based on [2H7]7α-hydroxycholesterol
Column F	Quantification based on [2H6]7α,25-dihydroxycholesterol
%Enrichment in deuterium for sterol S calculated as {[2Hn]S/([2Hn]S+[1Hn]S)} x 100%
%Enrichment in deuterium indicated on a rainbow colour scale
Column D
Column D
Column D
Column D
Column D
Column D
Column D
Abbreviations
KI, Karolinska Institutet
