# Supplementary material for: Formation and metabolism of oxysterols and cholestenoic acids found in the mouse circulation: Lessons learnt from deuterium-enrichment experiments and the CYP46A1 transgenic mouse
Source: J Steroid Biochem Mol Biol. 2019 Dec;195:105475. doi: 10.1016/j.jsbmb.2019.105475 (PMC6880786; doi:10.1016/j.jsbmb.2019.105475)
Supplement: Supplementary file 3 [file mmc3.xlsx]

## Sheet: Sheet1
Supplemental Table 2. LC gradient employed
17min Gradient
t (min)	%B	%A
0	20	80
1	20	80
8	80	20
12	80	20
12.1	20	80
17	20	80
