# Supplementary material for: Formation and metabolism of oxysterols and cholestenoic acids found in the mouse circulation: Lessons learnt from deuterium-enrichment experiments and the CYP46A1 transgenic mouse
Source: J Steroid Biochem Mol Biol. 2019 Dec;195:105475. doi: 10.1016/j.jsbmb.2019.105475 (PMC6880786; doi:10.1016/j.jsbmb.2019.105475)
Supplement: Supplementary file 4 [file mmc4.xlsx]

## Sheet: Summary (2)
Supplemental Table S3. Concentrations of oxysterols and cholestenoic acids in plasma of the CYP46A1tg mouse
Moleculat Ion			Originating Structure		CYP46A1tg			WT				Mean			SD		Note
					Concentration ng/mL			Concentration ng/mL				Concentration ng/mL			Concentration ng/mL
Formula[2H0]	[2H0]GP	[2H5]GP	Sterol Systematic Name (Common name)	Abbreviation	15	16		1	2	3		CYP46	WT		CYP46	WT
C34H50N3O2+	532.39	537.421	3β-Hydroxycholest-5-en-24S,25-epoxide (24S,25-Epoxycholesterol)	24S,25-EC	0.526759	1.09229		0.0786304	0.115234	0.10418		0.809524	0.0993481		0.399891	0.018774
C34H50N3O2+	532.39	537.421	3β-Hydroxycholest-5-en-24-one (24-Oxocholesterol, 24-Ketocholesterol)	24-OC	2.36088	3.37439		1.08088	0.563742	0.762918		2.86764	0.802515		0.71666	0.260835	Isomerisation product of 24S,25-EC. Kindly provided by Dr Jan Sjövall
C34H50N3O2+	532.39	537.421	9,10-Secocholesta-5Z,7E,10-trien-3β,25-diol (25-Hydroxyvitamin D3)	25-HVD3	7.12847	4.43399		4.62376	6.73634	5.11174		5.78123	5.49061		1.90528	1.10608	Values appropriate only for relative quantification only
C34H50N3O2+	532.39	537.421	Cholesta-5,24E-diene-3β,26-diol (26E-Hydroxydesmosterol)	26E-HD	D-NM	D-NM		D-NM	D-NM	D-NM
C33H48N3O3+	534.369	539.4	7α-Hydroxy-26-norcholest-4-ene-3,24-dione	7αH-26-nor-C-3,24-diO	2.62964	10.2476		1.14772	0.619975	1.69879		6.43861	1.15549		5.38669	0.539448
C34H52N3O2+	534.405	539.437	Cholest-5-ene-3β,24S-diol (24S-Hydroxycholesterol)	24S-HC	21.1522	53.6839		5.70739	6.95445	6.15815		37.4181	6.27333		23.0033	0.631461
C34H52N3O2+	534.405	539.437	Cholest-5-ene-3β,24R-diol (24R-Hydroxycholesterol)	24R-HC	0.763498	1.19052		1.23398	1.25994	1.05549		0.977008	1.18314		0.301948	0.111305
C34H52N3O2+	534.405	539.437	Cholest-5-ene-3β,25-diol (25-Hydroxycholesterol)	25-HC	1.64672	5.73411		0.921954	1.35821	1.13063		3.69042	1.13693		2.89022	0.218194
C34H52N3O2+	534.405	539.437	Cholest-5-ene-3β,((25R)26)-diol ((25R)26-Hydroxycholesterol, 27-Hydroxycholesterol)	26-HC	3.74258	12.1951		5.77638	7.35468	8.30779		7.96884	7.14629		5.97683	1.27851
C34H52N3O2+	534.405	539.437	Cholest-5-ene-3β,7β-diol (7β-Hydroxycholesterol)	7β-HC	0.983944	0.666111		0.956827	0.862486	0.917043		0.825027	0.912119		0.224742	0.0473627
C34H52N3O2+	534.405	539.437	3β-Hydroxycholest-5-en-7-one (7-Oxocholesterol, 7-Ketocholesterol)	7-OC	1.99263	1.43177		1.21423	1.18773	1.53093		1.7122	1.31096		0.39659	0.190958	May be formed by ex vivo oxidation of cholesterol
C34H52N3O2+	534.405	539.437	7α-Hydroxycholest-4-en-3-one	7α-HCO	10.9898	9.45744		33.3784	16.3868	20.8605		10.2236	23.5419		1.08351	8.80746
C34H52N3O2+	534.405	539.437	Cholest-5-ene-3β,7α-diol (7α-Hydroxycholesterol)	7α-HC	0.980068	1.7857		1.00959	2.0304	2.37132		1.38289	1.80377		0.569671	0.708587	May be formed by ex vivo oxidation of cholesterol
C34H52N3O2+	534.405	539.437	Cholest-4-en-3β,6-diol (6-Hydroxycholesterol)	6-HC	1.17643	1.08244		1.1003	0.760221	1.11332		1.12943	0.991281		0.0664616	0.200209	Formed by dehydration of cholestane-3β,5α,6β-triol which can be formed from 5,6-EC
C34H48N3O3+	546.369	551.4	3-Oxocholesta-4,6-dien-26-oic acid	3O-CdA	1.83807	4.0603		3.17423	1.55496	4.0859		2.94918	2.93836		1.57135	1.28185	Ex vivo or in vivo dehydration product of 7αH,3O-CA. Authentic standard not available but can be formed by dehydration of 7αH,3O-CA (Avanti)
C34H48N3O3+	546.369	551.4	3β-Hydroxycholestadien-26-oic acid	3β-HCdA	0.254755	0.316396		1.87902	2.35526	0.055868		0.285576	1.43005		0.0435862	1.21366	Ex vivo or in vivo dehydration product of 7αH,3O-CA. Authentic standard not available but can be formed by dehydration of 7αH,3O-CA (Avanti)
C34H50N3O3+	548.385	553.416	x-Hydroxycholest-4-en-3,y-dione	x-HC-3,y-diO	2.31095	0.959745		3.35697	3.82752	8.09216		1.63535	5.09222		0.955445	2.60865	MS3 spectrum suggests 20-HC-3,22-diO or 22-HC-3,24-diO
C34H50N3O3+	548.385	553.416	3β,x-Dihydroxycholest-y-one	3β,x-diHC-yO	0.98704	0.459774		2.38801	3.61328	3.93362		0.723407	3.31164		0.372834	0.815762	MS3 spectrum suggests 3β,20-diHC-22O, or 3β,22-dIHC-24O
C34H50N3O3+	548.385	553.416	3-Oxocholest-4-en-(25R)26-oic acid		0.518673	0.818817		0.879289	1.75388	1.63139		0.668745	1.42152		0.212234	0.473562
C34H50N3O3+	548.385	553.416	3β-Hydroxycholest-5-en-(25R)26-oic acid	3β-HCA	5.3336	9.34856		1.63302	2.32965	4.05939		7.34108	2.67402		2.83901	1.2493
C34H52N3O3+	550.4	555.432	Cholest-5-ene-3β,20R,22R-triol (20R,22R-Dihydroxycholesterol)	20R,22R-diHC	D-NM	D-NM		D-NM	D-NM	D-NM
C34H52N3O3+	550.4	555.432	20R,22R-Dihydroxycholest-4-en-3-one	20R,22R-diHCO	D-NM	D-NM		D-NM	D-NM	D-NM
C34H52N3O3+	550.4	555.432	Cholest-5-ene-3β,24,25-triol (24,25-Dihydroxycholesterol)	24,25-diHC	1.12793	2.39403		0.367605	0.358881	0.49719		1.76098	0.407892		0.895271	0.0774574	Kind gift from Dr Jan Sjövall. Hydrolysis product of 24S,25-EC
C34H52N3O3+	550.4	555.432	7α,24S-Dihydroxycholest-4-en-3-one	7α,24S-diHCO	0.811474	1.43183		0.0772467	0.103886	0.104553		1.12165	0.0952286		0.438656	0.0155764	Resolution of the second peaks of the syn and anti conformers allows deconvolution of 7α,24S-diHCO from 7α,25-diHCO
C34H52N3O3+	550.4	555.432	7α,25-Dihydroxycholest-4-en-3-one	7α,25-diHCO	0.328946	0.404521		0.241807	0.232198	0.307133		0.366734	0.260379		0.0534392	0.040774
C34H52N3O3+	550.4	555.432	7α,(25R)26-Dihydroxycholest-4-en-3-one	7α,26-diHCO	0.564408	0.518743		0.952947	0.488335	0.761735		0.541576	0.734339		0.0322905	0.233515	25R Stereochemistry is assumed unless stated otherwise
C34H52N3O3+	550.4	555.432	Cholest-5-ene-3β,7α,24/25-triol (7α,24/25-Dihydroxycholesterol)	7α,24/25-diHC	0.0268813	0.159646		0	0.00485373	0.00485373		0.0932636	0.00323582		0.0938788	0.0028023	Quantification only possible from the first of the syn and anti conformers
C34H52N3O3+	550.4	555.432	Cholest-5-ene-3β,7α,(25R)26-triol (7α,26-Dihydroxycholesterol)	7α,26-diHC	0	0.013453		0	0	0		0.00672649	0		0.00951269	0	25R Stereochemistry is assumed unless stated otherwise
C34H50N3O4+	564.38	569.411	3β,7β-Dihydroxycholest-5-en-26-oic acid		0.618809	0.932403		0.513215	0.54685	0.751657		0.775606	0.603907		0.221745	0.129056
C34H50N3O4+	564.38	569.411	3β,x,y-Trihydroxycholest-5-en-z-one	3β,x,y-triH-zO	0.337046	0.574587		0.626075	0.640444	1.50693		0.455817	0.924483		0.167967	0.504465	MS3 spectrum suggests 3β,22,25-triHC-24O
C34H50N3O4+	564.38	569.411	7α-Hydroxy-3-oxocholest-4-en-(25R)26-oic acid	7αH,3O-CA	12.8263	27.0864		32.187	25.6648	34.7914		19.9564	30.8811		10.0834	4.70139	25R Stereochemistry is assumed unless stated otherwise
C34H50N3O4+	564.38	569.411	3β,7α-Dihydroxycholest-5-en-(25R)26-oic acid	3β,7α-diHCA	0	0		0	0	0		0	0		0	0	25R Stereochemistry assumed unless stated otherwise
C35H54N3O3+	564.416	569.447	3β,24-Dihydroxycholest-5-ene-25-methoxide (24-Hydroxy-25-methoxycholesterol)	24H,25OMe-C	0.174628	0.370392		0.294397	0.0997879	0.162275		0.27251	0.185486		0.138426	0.0993592	Methanolysis product of 24S,25-EC. Could alternatively be 25H,24OMe-C
C34H50N3O5+	580.375	585.406	7α,24-Dihydroxy-3-oxo-cholest-4-en-26-oic acid		1.22126	16.8418		1.81434	1.71752	1.3656		9.0315	1.63249		11.0454	0.236148
C34H50N3O5+	580.375	585.406	7α,x-Dihydroxy-3-oxocholest-4-en-26-oic acid	7α,x-diH,3O-CA	0.373332	1.45132		2.97202	3.15295	1.96437		0.912327	2.69645		0.762254	0.640415	MS3 spectrum suggests x is 22 or 23. CoA conjugates are observed in the acid form
C34H50N3O5+	580.375	585.406	7α,25-Dihydroxy-3-oxocholest-4-en-26-oic acid	7α,25-diH,3O-CA	0.0833645	1.28551		0.362537	0.601997	0.508406		0.684439	0.49098		0.850048	0.120678	CoA conjugates are observed in the acid form. Standard derived from cholesterol oxidase treatment of the 3β-hydroxy-5-ene acid
C34H50N3O5+	580.375	585.406	7α,12α-Dihydroxy-3-oxocholest-4-en-26-oic acid	7α,12α-diH,3O-CA	0.978007	1.94288		3.95871	4.48658	4.45803		1.46044	4.30111		0.682268	0.296867	25R Stereochemistry is assumed unless stated otherwise. CoA conjugates are observed in the acid form. Ientification made in the absence of an authentic standard
		5.0314	TOTAL 3β-Hydroxycholest-5-en-24S,25-epoxide (24S,25-Epoxycholesterol)	TOTAL 24S,25-EC	4.1902	7.23111		1.82152	1.13764	1.52656		5.71066	1.49524		2.15025	0.34301	Sum of 24S,25-EC, 24-OC, 24,25-diHC and 24H,25OMe-C
	Quantification based on [2H7]24(R/S)-hydroxycholesterol
	Quantification based on [2H7]7α-hydroxycholesterol
	Quantification based on [2H6]7α,25-dihydroxycholesterol
Abbreviation
D-NM, detected but not measured
